# Supplementary material for: Enhancing validation of case-control omics signatures through “minimalist” single-subject analysis (N-of-1 trials): proof of concept in sepsis
Source: J Am Med Inform Assoc. 2026 May 7;33(7):1293–303. doi: 10.1093/jamia/ocag061 (PMC13317961; doi:10.1093/jamia/ocag061)
Supplement: ocag061_Supplementary_Data [file ocag061_supplementary_data.zip]

Archive with 2 entries (2 files):
- jamia-sss-valid-supp-1.docx
- jamia-sss-valid-supp-2.docx
